# Supplementary material for: Toxicity Assessment of Mixed Exposure of Nine Perfluoroalkyl Substances at Concentrations Relevant to Daily Intake
Source: Toxics. 2024 Jan 10;12(1):52. doi: 10.3390/toxics12010052 (PMC10819949; doi:10.3390/toxics12010052)
Supplement: Supplementary file 1 [file toxics-12-00052-s001.zip]

Archive with 1 entries (1 files):
- toxics-2734568-supplementary.pdf
